# Supplementary material for: Functional vertical connectivity of microbial communities in the ocean
Source: Sci Adv. 2024 May 23;10(21):eadj8184. doi: 10.1126/sciadv.adj8184 (PMC11114224; doi:10.1126/sciadv.adj8184)
Supplement: Supplementary file 2 — Table S2 [file sciadv.adj8184_table_s2.zip]

Archive with 1 entries (1 files):
- adj8184_table_s2.xlsx
