# Supplementary material for: Functional vertical connectivity of microbial communities in the ocean
Source: Sci Adv. 2024 May 23;10(21):eadj8184. doi: 10.1126/sciadv.adj8184 (PMC11114224; doi:10.1126/sciadv.adj8184)
Supplement: Supplementary file 2 — Table S2 [file sciadv.adj8184_table_s2.zip › adj8184_table_s2.xlsx]

## Sheet: Table S2A
Table S2A. The relative abundance of seed proteins across KEGG orthology in each sample from the SEATS station.
Porin
KO_ID	KO_definition	SEATS_FL_5m	SEATS_FL_DCM	SEATS_FL_200m	SEATS_FL_750m	SEATS_FL_3000m	SEATS_PA_5m	SEATS_PA_DCM	SEATS_PA_200m	SEATS_PA_750m	SEATS_PA_3000m
K03286	OmpA-OmpF porin, OOP family	0.00141228	0.00129079	0.0019609	0.000519906	0.0138859	0.000765652	0.0109743	0.0297157	0.0023656	0.0241784
K08720	outer membrane protein OmpU	0.00083269	0.00617856	0.00504777	0.000101383	0.00027905	0.00122601	0.0104155	0.0261407	0.00105888	0.0126652
K09476	outer membrane pore protein F	7.69992e-05	6.61447e-05	4.70265e-05	4.52808e-05	0	5.70724e-05	0.00027931	0.00079814	0.000741165	0.00168553
K18133	major outer membrane protein P.IB	8.73324e-05	0.00035374	0.000126487	6.9056e-05	0.000107504	0.00014928	0	0	0	0.00101031
Organic matter transport
KO_ID	KO_definition	SEATS_FL_5m	SEATS_FL_DCM	SEATS_FL_200m	SEATS_FL_750m	SEATS_FL_3000m	SEATS_PA_5m	SEATS_PA_DCM	SEATS_PA_200m	SEATS_PA_750m	SEATS_PA_3000m
K01999	branched-chain amino acid transport system substrate-binding protein	0	0	0.00027289	1.61306e-05	0	9.40651e-05	0.00076568	0	0.00015326	0.00105001
K03310	alanine or glycine:cation symporter,AGCS family	6.26235e-05	0	0	3.17996e-05	0	2.03767e-05	5.94712e-05	0.000572896	0.000620341	0.000641706
K03561	biopolymer transport protein ExbB	0	6.84893e-05	7.90974e-05	2.41221e-05	4.16529e-05	7.05205e-05	0	0.000515267	5.56245e-06	5.83297e-05
K06076	long-chain fatty acid transport protein	4.19611e-05	3.97883e-05	7.97123e-05	0	6.35831e-05	2.84404e-05	0.000304744	0.000914759	0.00033335	0.00114262
K07795	putative tricarboxylic transport membrane protein	0	2.62739e-05	0.00178075	3.73454e-05	0	4.66347e-05	0.000264176	0.00193941	0	0.000643512
K09969	general L-amino acid transport system substrate-binding protein	0.000107056	0.000834715	0.00148701	6.00978e-05	0.0001392	0.000418763	0.00259126	0.00547871	0.000853328	0.00511707
K17321	glycerol transport system substrate-binding protein	0.000400289	0	0.000619351	0.000649663	0.00132361	0.000550391	7.17506e-05	0.0001107	0.00134408	0.000126069
K21395	TRAP-type transport system periplasmic protein	0	0.00170265	0.00484182	3.45696e-05	0	0.000168478	0	0	0	0.000968105
K21572	starch-binding outer membrane protein,SusD/RagB family	0.000186109	0.000181389	1.55891e-06	3.92659e-06	0.000553341	9.62696e-06	0.000222937	0.000413865	2.15582e-05	0.000301375
Organic matter hydrolysis and degradation
KO_ID	KO_definition	SEATS_FL_5m	SEATS_FL_DCM	SEATS_FL_200m	SEATS_FL_750m	SEATS_FL_3000m	SEATS_PA_5m	SEATS_PA_DCM	SEATS_PA_200m	SEATS_PA_750m	SEATS_PA_3000m
K01417	extracellular elastinolytic metalloproteinase	0	1.52746e-05	4.03873e-05	0	0	1.38926e-05	0	6.98659e-05	2.84475e-05	0.000157474
K04087	membrane protease subunit HflC	6.55655e-05	0.000132249	7.51753e-05	1.59409e-05	2.35554e-05	5.24684e-05	0.000449415	0.000975033	0.000247693	0.000517448
K04771	serine protease Do	2.06302e-05	2.95989e-05	1.11809e-05	0	9.14135e-06	0	0	0	6.74527e-05	0
K07263	zinc protease	3.60815e-06	2.53502e-06	2.60934e-05	0	1.14934e-05	0.000263182	7.16895e-05	1.17785e-05	0.00148681	0
K00494	alkanal monooxygenase alpha chain	6.23688e-06	8.23742e-05	0	1.30025e-05	0	0	0.00023824	0.000508462	1.00962e-05	0.000351739
K00632	acetyl-CoA acyltransferase	0	7.8896e-05	7.92556e-05	1.40797e-05	0	1.85031e-05	0	0.000104475	3.66804e-05	3.10037e-05
K01692	enoyl-CoA hydratase	4.33134e-05	0	0	0.000450927	0.000220513	0.000710656	2.03909e-05	6.91292e-05	0	0.000736368
K01782	3-hydroxyacyl-CoA dehydrogenase,fadJ	0	2.10357e-05	8.66283e-05	6.96533e-06	2.68485e-05	1.5735e-05	0	0.000155577	8.32019e-05	0
K08683	3-hydroxyacyl-CoA dehydrogenase,HSD17B10	0.000158508	0.000240242	0.000125754	0.000439153	7.76228e-05	0.000395545	0.000183207	0.000531888	0.000124242	0.000729281
K02609	ring-1,2-phenylacetyl-CoA epoxidase subunit PaaA	3.71548e-06	9.31402e-06	1.56881e-05	0.000599206	0	0.000188095	0	0	0	4.72676e-05
K16066	3-hydroxy acid dehydrogenase	0	0	0	4.65684e-05	0	4.0598e-05	0.000575928	0.00130022	0	0.000876167
K05783	dihydroxycyclohexadiene carboxylate dehydrogenase	7.10729e-06	0	1.76814e-05	0.00189762	4.04224e-05	0.000637951	0.000138196	8.71574e-05	0.00263343	0
K21430	aldose sugar dehydrogenase	0.00235143	0.000343778	1.62066e-05	0	0.00822324	0	0.000137894	0	2.02084e-06	5.05329e-05
K05973	poly(3-hydroxybutyrate) depolymerase	0	8.89412e-06	5.07135e-06	6.59229e-06	0	5.56305e-05	0	0	0.000296304	7.3851e-05
Cell motility and chemotaxis
KO_ID	KO_definition	SEATS_FL_5m	SEATS_FL_DCM	SEATS_FL_200m	SEATS_FL_750m	SEATS_FL_3000m	SEATS_PA_5m	SEATS_PA_DCM	SEATS_PA_200m	SEATS_PA_750m	SEATS_PA_3000m
K02406	flagellin	0	0.000323422	0.000175748	3.77307e-05	0	7.44341e-05	0	0	0	0.000931675
K02557	chemotaxis protein MotB	0.000134865	0.00100965	0.000572345	0.000162	0.000177523	0.000435341	0.00604708	0.00957042	0.00116822	0.00652908
K10941	flagellar regulatory protein	1.52579e-05	0	4.15156e-05	5.219e-05	2.72443e-05	6.05174e-05	5.21209e-05	0.000107283	9.05504e-05	0
K21218	sodium-type flagellar protein MotY	3.45116e-06	0	2.3204e-06	8.08112e-05	0	7.32323e-05	5.28386e-05	0.000284536	2.61537e-05	0.000149459
K03406	methyl-accepting chemotaxis protein	9.27896e-05	0.000292632	0	1.99866e-05	0	3.57896e-05	0	0.00115979	0.0001261	0.000617658
Adhesion, biofilm formation
KO_ID	KO_definition	SEATS_FL_5m	SEATS_FL_DCM	SEATS_FL_200m	SEATS_FL_750m	SEATS_FL_3000m	SEATS_PA_5m	SEATS_PA_DCM	SEATS_PA_200m	SEATS_PA_750m	SEATS_PA_3000m
K21449	trimeric autotransporter adhesin	0.00059686	0.00146264	0.000831424	0.000137392	0.000535158	0.00154957	0.00310144	0.0128699	0.000645785	0.0059312
K02661	type IV pilus assembly protein PilK	7.54862e-06	0	0	1.27587e-05	0	4.48087e-05	3.37135e-05	8.37188e-05	3.38592e-05	4.20227e-05
K02666	type IV pilus assembly protein PilQ	0.000105937	0.000147193	0.000395927	5.6798e-05	0.000143024	0.000125811	5.14988e-05	0.00150532	0.000369941	0.00211571
K03205	type IV secretion system protein VirD4	2.49142e-05	0.000278211	4.43229e-05	1.08217e-05	5.05602e-05	1.88848e-05	0	0.000516785	0.000451622	0.000261477
K12279	MSHA biogenesis protein MshI	0	1.04966e-05	9.89967e-06	8.64118e-05	0	0.000116534	0	0.000108388	0.00129784	0.000184193
K11900	type VI secretion system protein ImpC	3.32727e-05	0.000190794	5.55442e-05	0.00102841	3.38366e-05	0.000743591	0.000597101	0.00045616	0.00134948	4.37013e-05
K11903	type VI secretion system secreted protein Hcp	7.92619e-05	0.000331155	0.000748793	0	0.000120354	0.000100612	0.000810589	0.00143719	4.67779e-05	0
K12543	outer membrane protein,adhesin transport system	2.58049e-05	5.25144e-05	0.000138206	9.438e-06	5.85285e-05	2.16557e-05	0	0.000499405	0.000111554	0.000277438
Signal transduction
KO_ID	KO_definition	SEATS_FL_5m	SEATS_FL_DCM	SEATS_FL_200m	SEATS_FL_750m	SEATS_FL_3000m	SEATS_PA_5m	SEATS_PA_DCM	SEATS_PA_200m	SEATS_PA_750m	SEATS_PA_3000m
K07192	flotillin	3.77753e-06	7.77623e-06	0	0.000174475	2.98805e-06	8.00677e-05	5.19043e-06	4.67017e-05	0.000218452	1.91656e-05
K02481	two-component system,NtrC family,response regulator	0.000135673	4.18352e-05	1.8656e-05	0.000707637	2.89497e-06	1.36085e-05	7.0451e-06	0.000104155	0.00110022	0.000879475
Response to environmental stress
KO_ID	KO_definition	SEATS_FL_5m	SEATS_FL_DCM	SEATS_FL_200m	SEATS_FL_750m	SEATS_FL_3000m	SEATS_PA_5m	SEATS_PA_DCM	SEATS_PA_200m	SEATS_PA_750m	SEATS_PA_3000m
K03969	phage shock protein A	3.35237e-05	4.21856e-06	1.14159e-05	0.00360287	0.000319867	0.00026453	0	0	0.00408938	0.00152785
K19129	CRISPR-associated protein Csy3	3.83544e-06	0	6.9316e-06	9.61932e-06	4.03982e-05	0.00029494	4.05074e-05	4.87618e-05	0.000121633	0.00063168
K03696	ATP-dependent Clp protease ATP-binding subunit ClpC	3.33637e-05	0.000127283	0.000384191	0	0	5.55089e-06	5.34506e-05	0.000107961	2.2478e-05	9.85889e-05
Cell morphogenesis
KO_ID	KO_definition	SEATS_FL_5m	SEATS_FL_DCM	SEATS_FL_200m	SEATS_FL_750m	SEATS_FL_3000m	SEATS_PA_5m	SEATS_PA_DCM	SEATS_PA_200m	SEATS_PA_750m	SEATS_PA_3000m
K00067	dTDP-4-dehydrorhamnose reductase	0	2.08895e-05	9.35999e-05	2.52889e-05	7.80904e-06	1.29304e-05	0	3.707e-05	0	0
K01627	2-dehydro-3-deoxyphosphooctonate aldolase	2.50738e-05	0	1.18494e-05	0.00048871	1.05156e-05	0.000266929	3.88497e-05	0	0.000169489	0
K03569	rod shape-determining protein MreB and related proteins	2.59398e-05	0	1.44488e-05	0.00043936	0	0.000410798	5.34034e-05	9.70182e-05	0.000458138	9.46921e-05
K03570	rod shape-determining protein MreC	0	0	0	8.55835e-05	0	3.56127e-05	3.02239e-05	3.96749e-05	8.39889e-05	4.48236e-05
K07337	penicillin-binding protein activator	5.66322e-05	8.86244e-05	7.69048e-05	0.000837536	6.57511e-06	0.000936942	0.000132582	0.000181688	0.00240401	0.000337992
Secretion and efflux system
KO_ID	KO_definition	SEATS_FL_5m	SEATS_FL_DCM	SEATS_FL_200m	SEATS_FL_750m	SEATS_FL_3000m	SEATS_PA_5m	SEATS_PA_DCM	SEATS_PA_200m	SEATS_PA_750m	SEATS_PA_3000m
K01993	HlyD family secretion protein	8.71505e-05	0.000150142	9.59558e-05	7.66488e-05	7.45351e-05	0.000152948	0.000430112	0.000715085	0.000265397	0.000662918
K13888	membrane fusion protein,macrolide-specific efflux system	1.35911e-05	9.64542e-05	3.19035e-05	2.69137e-06	1.7627e-05	2.81757e-05	8.46724e-05	0.000236991	0.00017649	0.000110696
K15725	outer membrane protein,cobalt-zinc-cadmium efflux system	5.65821e-05	2.32823e-05	2.69154e-05	0.000225029	0.000134197	0.00033019	7.44697e-05	0.000181114	0.00115621	0.00100731
K15727	membrane fusion protein,cobalt-zinc-cadmium efflux system	2.04086e-05	0	0	2.92939e-05	5.90468e-05	0.000183966	0.000211579	0.000511957	0.000419547	0.00251302

## Sheet: Table S2B
Table S2B. The relative abundance of seed proteins across KEGG orthology in each sample from the SS1 station.
Porin
KO_ID	KO_definition	SS1_FL_5m	SS1_FL_DCM	SS1_FL_200m	SS1_FL_750m	SS1_FL_3000m	SS1_PA_5m	SS1_PA_DCM	SS1_PA_200m	SS1_PA_750m	SS1_PA_3000m
K03285	general bacterial porin,GBP family	2.51279e-07	7.0772e-07	0	1.55587e-07	1.71799e-05	0	8.89815e-06	3.27764e-06	0.00119448	1.12042e-07
K03286	OmpA-OmpF porin,OOP family	0.0030705	0.00102231	0.000656582	0.00459211	0.000845892	0.000946794	0.00726178	0.0135277	0.00425906	0.00249505
K07221	phosphate-selective porin OprO and OprP	8.04901e-06	2.68028e-06	1.2707e-05	9.95432e-06	0.000117614	0	0	0	0	0
K07277	outer membrane protein insertion porin family	2.89609e-05	9.75175e-05	1.68895e-05	6.30713e-05	6.40518e-05	1.50692e-05	2.83603e-05	4.9363e-06	0.00017523	8.42228e-06
K08720	outer membrane protein OmpU	0.000129915	0.000208082	0.000129486	3.98116e-05	0.00158	0.000146663	0.000747985	0.00270865	0.000225907	0.000682346
K09476	outer membrane pore protein F	0	0	4.07144e-05	1.26341e-05	0.000172781	4.24185e-05	5.34543e-05	6.42313e-05	0.00122854	5.87614e-05
K17713	outer membrane protein assembly factor BamB	0	0	0	6.78303e-06	6.25851e-06	2.33691e-05	9.79568e-05	0.000114051	0.000158348	0.000159218
Organic matter transport
KO_ID	KO_definition	SS1_FL_5m	SS1_FL_DCM	SS1_FL_200m	SS1_FL_750m	SS1_FL_3000m	SS1_PA_5m	SS1_PA_DCM	SS1_PA_200m	SS1_PA_750m	SS1_PA_3000m
K01996	branched-chain amino acid transport system ATP-binding protein	3.60771e-05	1.54797e-05	0	2.85812e-05	1.67968e-05	0	3.57958e-05	8.96581e-05	0	7.36655e-05
K01999	branched-chain amino acid transport system substrate-binding protein	0.000697947	0.000369846	0.000860133	0.000678938	0.000189992	0.00171562	0.00289769	0.00704151	0.00101067	0.00821118
K02002	glycine betaine/proline transport system substrate-binding protein	0	0	7.57087e-05	4.87179e-05	0	0.000118773	0.000397323	0.000767805	0	0.000385159
K02030	polar amino acid transport system substrate-binding protein	7.82774e-05	0.000575571	0.000829543	0.000349278	0.000171524	0.000240299	8.02766e-05	0.000536673	6.95709e-06	0.000124512
K02031	peptide/nickel transport system ATP-binding protein	1.05712e-05	8.07034e-05	3.92356e-05	6.28351e-05	3.2623e-05	0	0	1.73073e-05	3.20446e-05	6.19944e-05
K02035	peptide/nickel transport system substrate-binding protein	0.00133914	0.00119683	0.00140201	0.00080907	0.000417341	0.00429017	0.00691606	0.011709	0.00439602	0.00882774
K02055	putative spermidine/putrescine transport system substrate-binding protein	1.45826e-05	9.92913e-06	2.32046e-05	1.88405e-05	0	6.56912e-05	7.16505e-05	7.07529e-05	0.000220877	9.39409e-05
K02058	simple sugar transport system substrate-binding protein	0.000124089	0.000156878	0.000233063	2.2032e-05	0	0	0	0.000613262	0	0.000660797
K03559	biopolymer transport protein ExbD	2.33643e-05	1.87725e-05	3.19445e-05	7.64439e-05	0	0	0	2.82473e-05	0	4.76326e-06
K03561	biopolymer transport protein ExbB	0.00023844	0.000241191	0.000159894	0.000165021	0.000956317	0.0017175	0.000412709	0.000839091	0.00425524	0.00127287
K03562	biopolymer transport protein TolQ	9.97791e-05	7.76869e-05	0	0.000115194	0.000167624	0.000121678	0.000112596	0.000137581	0.000390638	0.00016751
K03641	TolB protein	0.000138918	0.000385696	0.000848818	0.000401219	0.000221847	0.000343855	2.85355e-05	0.000113699	0.000246434	0.0001412
K06076	long-chain fatty acid transport protein	0.000105639	0.000313055	0.000354408	8.89673e-05	7.40598e-05	0.000962398	0.000535507	0.0027068	0.000492866	0.00170188
K07335	basic membrane protein A and related proteins	0.000238873	0.000524235	0.000679432	0.000127863	0.000175261	0.00200648	0.00147268	0.00533385	0.000937305	0.00356933
K07795	putative tricarboxylic transport membrane protein	0	1.8115e-05	7.20579e-05	1.78961e-05	0	0.00017918	0.00011613	0.000155787	0.00015453	0.000234043
K09969	general L-amino acid transport system substrate-binding protein	0.000443931	0.0011679	0.000701919	2.55796e-05	0.000427126	0.00139898	0.00211209	0.0119811	0.00135626	0.00138261
K10232	alpha-glucoside transport system substrate-binding protein	3.91065e-05	1.85375e-05	4.29e-05	0	0	0.000329322	3.12101e-07	0.000224571	9.55075e-06	0.000457272
K10439	ribose transport system substrate-binding protein	9.96428e-06	8.84093e-07	3.47554e-05	4.19795e-05	0.000754458	1.8531e-06	0	0	3.63865e-05	0
K10552	fructose transport system substrate-binding protein	0.00018289	9.41062e-05	0.000590824	0.000123419	3.97603e-05	0.000963418	0.00140528	0.00692432	0.000311438	0.00127123
K11069	spermidine/putrescine transport system substrate-binding protein	0	2.19699e-05	0	1.92053e-05	0	2.1267e-05	4.65866e-05	0.000136647	0	7.58071e-05
K11073	putrescine transport system substrate-binding protein	1.96672e-05	5.34375e-05	2.89811e-05	6.33164e-06	0	9.37458e-05	0	0.000182013	0	0.000316246
K11688	C4-dicarboxylate-binding protein DctP	2.3654e-06	0.000437231	8.71607e-05	1.534e-05	6.01264e-05	0.000509936	0.000667579	0.0102478	4.4023e-05	0.000631381
K11962	urea transport system ATP-binding protein	0	8.88875e-05	0.00019357	0.000108398	6.65647e-06	1.49605e-05	0	0	0	0
K17321	glycerol transport system substrate-binding protein	0.00197917	0.00130898	0.000477776	0.00114007	0.00102216	0.00598877	0.00393677	0.0116742	0.00215335	0.0125927
K21395	TRAP-type transport system periplasmic protein	0.00120418	0.00325066	0.0028603	0.00183791	0.00060053	0.00148493	0.00302533	0.0149819	0.00291017	0.0109706
K21572	starch-binding outer membrane protein,SusD/RagB family	0	1.57344e-05	1.91727e-05	0	4.12855e-05	9.78016e-06	0	1.16711e-05	5.24715e-05	0
Organic matter hydrolysis and degradation
KO_ID	KO_definition	SS1_FL_5m	SS1_FL_DCM	SS1_FL_200m	SS1_FL_750m	SS1_FL_3000m	SS1_PA_5m	SS1_PA_DCM	SS1_PA_200m	SS1_PA_750m	SS1_PA_3000m
K00001	alcohol dehydrogenase	3.41816e-05	9.61242e-05	0.000137387	3.66257e-05	6.15082e-05	0.000106954	9.03917e-05	0.000132097	5.83856e-05	0.000388848
K00141	benzaldehyde dehydrogenase (NAD)	1.21193e-05	0.000142273	7.68957e-06	3.49742e-05	0.000611688	1.18972e-05	0.000304166	4.03283e-05	0.000170577	9.88e-05
K00248	butyryl-CoA dehydrogenase	3.56102e-05	0.000357116	0.000422947	0.000732405	0.000365987	0.000314365	0.000426947	0.000889125	0.000265482	0.00101276
K00249	acyl-CoA dehydrogenase,acd	0.000167243	0.00150413	0.000533016	0.00120881	0.000475305	0.000393901	0.000771539	0.00202119	0.000467733	0.00227708
K00446	catechol 2,3-dioxygenase	0	7.81856e-05	0	3.4203e-05	0.000388223	8.83261e-05	0.000226995	7.15061e-05	0.000113448	0.000154879
K00496	alkane 1-monooxygenase	1.08087e-06	0.000115287	3.93353e-05	0.000886533	0	1.28527e-05	0	2.3208e-05	0	9.60083e-05
K00632	acetyl-CoA acyltransferase	0.000807948	0.000657725	0.00054771	0.000245564	0.00435658	0.000344377	0.000461756	0.000345456	0.000449298	0.000197572
K01255	leucyl aminopeptidase	3.33066e-05	0.000536782	0.000551827	0.000768334	0.000429416	0	0	0.00024453	0	0
K01256	aminopeptidase N	9.26929e-05	0.000195888	0.000286581	8.06816e-05	0.000633831	5.40989e-05	0.000118239	0.000340066	0.000558911	0.000543244
K01269	aminopeptidase	0.000229932	0.000100601	4.95854e-05	8.11341e-05	0	9.93088e-05	0	0	0.00040845	0.000303406
K01271	Xaa-Pro dipeptidase	2.48292e-05	0.000102869	0.000242483	0.00029745	0.000269338	0.000380639	0	2.76442e-05	0	9.44635e-05
K01284	peptidyl-dipeptidase Dcp	2.02007e-05	1.89802e-06	0	0	0	1.75502e-05	0	1.01356e-06	0.000197473	6.64674e-05
K01303	acylaminoacyl-peptidase	0.00018915	3.67398e-05	1.05584e-05	8.46759e-05	4.24379e-05	2.40315e-05	1.10826e-05	3.22006e-05	9.43018e-05	0.000163991
K01342	subtilisin	0	1.70872e-05	2.63013e-05	8.43168e-06	0	2.12237e-05	1.41491e-05	2.47722e-05	0	2.14701e-05
K01426	amidase	4.18154e-05	7.62597e-05	0.000118741	3.89787e-05	9.56903e-05	0.000111826	0	6.93734e-05	3.66354e-05	0.000117684
K01436	amidohydrolase	1.07229e-05	0.000258336	0.0019953	0.000133399	4.8631e-05	0.000264939	0.00132042	0.00126811	0.000477785	0.000939796
K01451	hippurate hydrolase	0	1.80795e-05	6.40519e-05	7.91358e-05	8.93535e-06	2.71997e-06	0	0	0	4.84606e-06
K01617	2-oxo-3-hexenedioate decarboxylase	3.2516e-05	3.99035e-05	1.32577e-05	2.43588e-05	0.000200319	0	0	0	0.000108322	4.41033e-05
K01666	4-hydroxy 2-oxovalerate aldolase	3.55112e-05	9.15193e-05	0.00022961	0.000184501	2.25302e-05	0.000137519	0	0.000155369	1.25012e-05	0.000125606
K01692	enoyl-CoA hydratase	4.75859e-05	1.24196e-05	8.95279e-05	0.000155335	0.000364005	0.000324275	0.000395659	0.00035626	0.000494918	0.000368408
K01782	3-hydroxyacyl-CoA dehydrogenase,fadJ	0	1.0934e-05	4.80837e-06	1.96392e-05	2.54588e-05	2.98105e-05	0	0	7.16637e-05	0
K01825	3-hydroxyacyl-CoA dehydrogenase,fadB	0.000946088	0.00405482	0.00286929	0.0022873	0.00885653	0.00359386	0.00157998	0.00297484	0.000501313	0.0038538
K02609	ring-1,2-phenylacetyl-CoA epoxidase subunit PaaA	6.09771e-05	9.50837e-05	2.41051e-05	7.3404e-05	0.000181735	2.47446e-05	5.5581e-05	0.000174618	0	0.000170152
K03206	azobenzene reductase	0.000257594	0.00162862	0.00086648	0.00354112	0.000558391	0	0	0.000705557	0.000181375	0.00068036
K04087	membrane protease subunit HflC	0.000786642	1.06834e-05	0.000234238	0.000611891	0.0035302	0.000724734	0.0028602	0.00234783	0.00311637	0.00151033
K04088	membrane protease subunit HflK	2.62215e-05	2.92745e-05	0	6.38209e-06	0	8.95562e-05	0	7.35965e-05	0.000179966	7.15825e-05
K04771	serine protease Do	9.66236e-05	0.000263404	0.000183609	0.000254132	0.000103314	0.000331003	0	0.000315789	8.20995e-05	0.000480957
K04773	protease IV	0.000104914	1.02739e-05	0	2.08108e-05	1.13176e-05	7.97723e-06	5.58595e-05	1.77977e-05	0.000287872	5.81038e-05
K04774	serine protease SohB	0	0.00077037	0.000684215	0.000479136	0.000309137	0.00036691	0	0.000388186	0	0.000499928
K05549	benzoate/toluate 1,2-dioxygenase subunit alpha	1.20558e-06	4.90404e-05	1.24867e-05	7.01222e-06	0.000361952	3.1645e-05	0.00052158	0.00014575	0.000262403	0.000212063
K05550	benzoate/toluate 1,2-dioxygenase subunit beta	3.75413e-05	6.37073e-05	5.30932e-05	2.13171e-05	0.000643148	9.87751e-05	0.000103568	5.71879e-05	8.92138e-05	5.03127e-05
K05783	dihydroxycyclohexadiene carboxylate dehydrogenase	2.7794e-05	0.00010043	0	7.92653e-05	0.000312706	6.08381e-05	0.000293973	7.79403e-05	0.000250101	0.000128162
K05784	benzoate/toluate 1,2-dioxygenase reductase component	9.87888e-06	9.80904e-05	2.11551e-05	2.89581e-05	0.0006842	0	6.65403e-05	2.95827e-05	0.000141333	3.25455e-05
K05973	poly(3-hydroxybutyrate) depolymerase	2.20381e-05	0.000110365	0.000473165	0.000212859	3.52049e-05	0.000354581	4.84283e-05	6.11793e-05	0.000346806	0.000256187
K06445	acyl-CoA dehydrogenase,fadE	0	0.000308936	0.000397032	0.000163464	0.000206323	8.20763e-05	0	0	0.000170816	0.000439217
K07263	zinc protease	0.000267009	8.35017e-05	2.21865e-05	0.000197812	0.000335073	0.000125553	0	0.000272395	0.00134992	0.000724972
K07387	putative metalloprotease	0.000157328	0.00010619	0.00137102	0.000292098	0.000212136	0.000550341	0	0.00011448	0.000253552	0.00012967
K10215	monooxygenase	0	0.000276706	0.000305946	0.000265942	7.06365e-05	0.000537287	0.000188378	0.000606829	0.000150946	0.000626672
K10216	2-hydroxymuconate-semialdehyde hydrolase	6.25413e-05	0.000117522	5.67654e-05	0	0.00044568	2.98889e-05	0.000282885	7.89041e-05	5.04669e-05	0.000180164
K10217	aminomuconate-semialdehyde dehydrogenase	0	1.09286e-05	1.00206e-05	2.02351e-06	0.00035035	5.10691e-05	8.24168e-05	2.15784e-05	0.000109431	4.07958e-05
K10680	N-ethylmaleimide reductase	0.000860325	0.00124449	0.00435753	0.00204761	0.00165557	0.00209355	0	0	0	0.000582073
K12685	subtilase-type serine protease	1.0116e-05	3.80635e-06	1.11969e-05	1.46344e-06	2.36388e-05	5.8935e-05	5.04867e-05	8.64812e-06	0.000188635	1.14256e-05
K14645	serine protease	1.00014e-05	4.50344e-05	0	1.25755e-05	0.000104687	0	1.61647e-05	2.46351e-05	0	0
K17722	dihydropyrimidine dehydrogenase (NAD+) subunit PreT	3.54045e-05	5.10507e-05	0	0	0	0	0	0.000100466	0.000329805	9.89475e-05
K17754	cyclopentanol dehydrogenase	0	0.000102144	8.5407e-05	1.42086e-05	0.000118845	2.2575e-05	0.000462872	0.000427199	0.000241108	0.000146115
K17760	quinohemoprotein ethanol dehydrogenase	0	0	0	1.3167e-05	9.22032e-06	2.69828e-05	3.69613e-05	6.72015e-05	0	0.000255442
K18364	2-oxopent-4-enoate/cis-2-oxohex-4-enoate hydratase	1.64797e-05	4.55789e-05	1.79377e-05	9.99043e-06	0.000318449	0	0	2.89863e-05	2.812e-05	7.53637e-05
K20455	2-methylcitrate dehydratase	0	0.00102733	0.000594882	0.0005018	0.00086593	0.000173375	0.000347745	0.000744934	0.000569643	0.000787702
K21016	feruloyl esterase	4.05643e-06	8.46809e-05	3.84343e-05	9.82919e-05	3.37601e-06	0	0	8.1459e-05	0	0.000218128
Cell motility and chemotaxis
KO_ID	KO_definition	SS1_FL_5m	SS1_FL_DCM	SS1_FL_200m	SS1_FL_750m	SS1_FL_3000m	SS1_PA_5m	SS1_PA_DCM	SS1_PA_200m	SS1_PA_750m	SS1_PA_3000m
K04562	flagellar biosynthesis protein FlhG	0.000135563	0.000293453	0.00111619	0.00044866	0.000272584	0.00071345	9.05387e-05	0.00034161	0.000352659	0.000479482
K02557	chemotaxis protein MotB	7.91125e-05	0.000182482	0.000338251	0.000199091	0.000991616	0.00023724	0.000834827	0.000398678	0.000613386	0.000198803
K02556	chemotaxis protein MotA	0	6.97356e-05	0.00011023	9.33672e-05	1.11658e-05	4.05035e-05	0	1.62925e-05	0	2.53808e-05
K02416	flagellar motor switch protein FliM	3.42687e-05	0.000177018	0.000276282	0.000195418	4.97876e-05	0.000226553	4.17022e-05	0.00021138	6.53132e-05	0.000144119
K02415	flagellar FliL protein	0.000188595	0.000482225	0.0012725	0.000212377	0.00148535	0.000398583	0	0.0013058	0.000756365	0.000673491
K02410	flagellar motor switch protein FliG	1.41237e-05	0.000119083	0.000364599	0.000162341	9.50552e-05	0.000159502	5.65631e-05	0.000182448	8.70058e-05	0.000119317
K02406	flagellin	0.000396606	0.0011839	0.00138258	0.000600615	0.00297837	0.000383868	0.000208252	1.58551e-05	0.00112084	0.000194853
K02404	flagellar biosynthesis protein FlhF	7.11832e-06	1.93124e-05	3.64601e-05	1.14144e-05	5.96906e-06	0	0	5.78817e-05	0	3.39696e-05
K03776	aerotaxis receptor	5.49553e-05	0.000642945	0.000888554	0.000828947	0	9.15459e-05	0	0.000122726	0	5.23994e-05
K03415	chemotaxis family,chemotaxis protein CheV	3.69484e-05	0.000625093	0.00114968	0.000666605	0.000397868	0.000215639	1.2499e-05	8.18724e-05	8.84018e-05	9.10193e-05
K03412	chemotaxis family,protein-glutamate methylesterase	5.36128e-05	0.000827983	0.000632551	0.00108043	0.000219166	2.19674e-05	3.24361e-05	0.000256548	9.36017e-06	0.000168404
K03411	chemotaxis protein CheD	0	0.000685302	0.00134231	0.000367897	0.000252757	0.000261252	1.56877e-05	0.000322421	0.000117378	6.84725e-05
K03408	purine-binding chemotaxis protein CheW	0.00108109	0.00264881	0.00624206	0.0020846	0.0015888	0.00214752	0.000581071	0.000808017	0.000507038	0.0013979
K03406	methyl-accepting chemotaxis protein	0.000387893	0.00359228	0.00506215	0.00173275	0.00287359	0.000628557	0.000291658	0.00116516	0.000781173	0.000874758
K00575	chemotaxis protein methyltransferase CheR	0	0.000218225	0.00036217	0.000240324	5.65905e-05	3.07884e-05	0	0.000121876	4.98633e-06	0.000110637
K21218	sodium-type flagellar protein MotY	1.76328e-05	0.000528309	0.000399686	0.000778576	6.66042e-05	0.000138783	0	0.000174833	2.96354e-05	7.66778e-05
K10941	flagellar regulatory protein	1.50326e-05	0.000197322	0.00015915	0.000783628	2.47848e-05	4.99609e-05	0	5.35426e-05	3.5393e-05	6.34293e-05
K03413	chemotaxis family,chemotaxis protein CheY	5.81334e-05	0.000458854	0.000994377	0.000265611	0.000129784	0.000273755	0	0.000488701	1.16039e-05	0.000334954
K03410	chemotaxis protein CheC	3.73614e-05	5.33005e-05	4.00142e-06	4.26532e-05	0	0	0	9.08229e-05	0	2.19741e-05
K03407	chemotaxis family, sensor kinase CheA	4.06417e-05	0.00119594	0.00104302	0.000350739	0.000354381	4.97627e-05	0	0.000503528	8.62013e-05	0.000134235
Adhesion, biofilm formation
KO_ID	KO_definition	SS1_FL_5m	SS1_FL_DCM	SS1_FL_200m	SS1_FL_750m	SS1_FL_3000m	SS1_PA_5m	SS1_PA_DCM	SS1_PA_200m	SS1_PA_750m	SS1_PA_3000m
K21449	trimeric autotransporter adhesin	9.8878e-05	0.000139413	0.000107341	2.10732e-05	0.00264689	6.23409e-05	9.86092e-05	6.4126e-05	0	5.56938e-05
K21478	poly-beta-1,6-N-acetyl-D-glucosamine N-deacetylase	9.88422e-06	0.000100564	5.81064e-05	0.000240659	3.91472e-05	3.49208e-05	0	4.56183e-05	1.44239e-05	2.17404e-05
K20276	large repetitive protein	3.59415e-05	0.000104513	0.000112544	0.000196055	9.21807e-05	5.23294e-05	1.22446e-05	8.88092e-06	0	2.15868e-05
K12279	MSHA biogenesis protein MshI	6.18029e-05	0.00025029	0.000435259	0.000112697	0.000151623	0.000247839	6.59429e-05	9.81872e-05	0.00230079	0.000113139
K08086	pilus assembly protein FimV	0.000346055	0.00184125	0.00244126	0.000555041	0.000895103	0.000963977	0.000419724	0.000495465	0.000980775	0.000585014
K08084	type IV fimbrial biogenesis protein FimT	0	1.23096e-05	2.09359e-05	0.000102134	0	4.30155e-05	0	2.38671e-05	6.06598e-05	7.07359e-05
K02676	type IV pilus assembly protein PilZ	1.2545e-05	0.000181204	1.63322e-05	0.000341987	8.36362e-05	1.83915e-05	0	7.57622e-05	0	9.50568e-05
K02670	twitching motility protein PilU	3.11112e-05	0.000157287	0.000275651	0.000111909	7.8557e-05	0.000202592	4.72927e-05	0.000317099	1.28401e-05	0.000318285
K02665	type IV pilus assembly protein PilP	2.49768e-05	1.32847e-05	9.548e-05	1.24151e-05	0	0.000261065	0	0.000318842	4.41843e-05	0.000417524
K02664	type IV pilus assembly protein PilO	6.04056e-05	0.000124618	0.00019945	0.000413881	2.91523e-05	0.000372145	2.73918e-05	0.000370225	3.83419e-05	0.000382475
K02656	type IV pilus assembly protein PilF	0.000101423	8.88533e-06	1.47668e-05	0.000133681	0	7.01597e-05	0	2.90908e-05	0.00021877	0.000127876
K02650	type IV pilus assembly protein PilA	0.00209625	0.0101259	0.00448749	0.017802	0.00251894	0.0119043	0.00225639	0.00770425	0.00727891	0.0041053
K12285	MSHA biogenesis protein MshO	3.04411e-05	0.000190708	0.000163645	0.00018911	4.91731e-05	0.000117636	2.9204e-05	9.08616e-05	0.000104018	0.000119652
K12276	MSHA biogenesis protein MshE	3.4367e-05	0.000262906	0.000211212	0.000338695	7.32887e-05	0.00010306	0	0.000171127	1.24061e-05	0.000156034
K02652	type IV pilus assembly protein PilB	0.000105962	0.000399885	0.000670002	0.000829851	0.000570333	0.000227377	0.00011054	0.000309077	0.000149327	0.000802475
K02661	type IV pilus assembly protein PilK	1.68122e-05	1.63038e-05	0.000212418	0.000138699	5.48433e-05	8.16258e-05	6.12819e-05	8.07704e-05	2.1219e-05	0.000103237
K16554	polysaccharide biosynthesis transport protein	9.0935e-05	0.000291736	0.000644672	0.000527875	0.000126158	0.000154826	3.42795e-05	0.000219796	0.000570519	0.000384665
K12543	outer membrane protein,adhesin transport system	4.27026e-05	5.05549e-05	8.67958e-06	1.60804e-05	3.69955e-05	0	0	1.00462e-05	6.86119e-05	0
K10938	accessory colonization factor AcfC	0.000288425	0.000576418	0.00102706	0.000604489	0.000138804	0.000400773	5.80149e-05	0.000268347	0.000181576	0.00029516
K06214	curli production assembly/transport component CsgG	6.97821e-06	0	9.79304e-06	2.11247e-05	0	1.78392e-05	0.000124223	2.7734e-05	0.00113287	5.90629e-05
K01991	polysaccharide biosynthesis/export protein	1.81294e-05	3.05986e-05	1.57768e-05	2.30736e-06	0	3.46639e-05	3.33975e-05	8.5689e-05	7.20455e-05	5.36818e-05
K02666	type IV pilus assembly protein PilQ	0.000546098	0.00101376	0.00136433	0.000684519	0.00131204	0.00062477	0	0.000721064	0.00161062	0.000992108
K07181	c-di-GMP phosphodiesterase	1.03297e-05	0.000134985	0.000163858	0.000290954	4.79596e-05	7.76959e-05	2.21517e-05	0	0.000122129	0.000182741
K20920	polysaccharide biosynthesis protein VpsM	0.00105852	0.00300116	0.00293455	0.00389493	0.00147639	0.00111759	0.000280703	0.00140811	0.00225044	0.00151869
K20978	HptB-dependent secretion and biofilm anti anti-sigma factor	0	9.66723e-05	4.12926e-05	0	0.000361994	1.65177e-05	0	0	8.53091e-05	0
Signal transduction
KO_ID	KO_definition	SS1_FL_5m	SS1_FL_DCM	SS1_FL_200m	SS1_FL_750m	SS1_FL_3000m	SS1_PA_5m	SS1_PA_DCM	SS1_PA_200m	SS1_PA_750m	SS1_PA_3000m
K08252	receptor protein-tyrosine kinase	3.65603e-05	4.50027e-05	1.66867e-05	2.56864e-05	0.000184973	4.01108e-05	4.03019e-05	1.58931e-05	2.16669e-05	0
K08282	non-specific serine/threonine protein kinase	2.92608e-05	0.000325074	0.000315942	0.000245863	4.26949e-05	0.000194387	8.45419e-05	0.000146812	0.000130132	0.000187227
K07192	flotillin	0.000373075	0.000371331	0.000515064	0.00085527	0.000120274	0.000121447	7.36112e-05	6.32925e-05	0.000251217	7.96994e-05
K20976	histidine phosphotransfer protein	3.22415e-05	0.000216638	0.000246922	0.000415994	0.000142514	4.51384e-05	0	3.30115e-05	0	1.60098e-05
K20973	two-component system, sensor histidine kinase SagS	0	2.99926e-05	7.47624e-05	1.8402e-05	5.00263e-05	1.39892e-05	5.98073e-06	0.000103189	1.28746e-05	3.32332e-05
K12132	eukaryotic-like serine/threonine-protein kinase	6.71467e-05	0.00207238	0.0011344	0.00359363	0.000248711	2.00714e-05	0	0.000103374	0	2.66331e-05
K08484	phosphotransferase system, enzyme I,PtsP	1.35639e-05	9.59059e-05	3.53638e-05	6.66755e-05	9.63706e-05	0	0	0.000141928	6.55235e-05	0.000129782
K07712	NtrC family,nitrogen regulation response regulator GlnG	0	0.000103336	0.000328344	0.000244451	0.000166194	8.48309e-05	0	7.42324e-05	0	6.3386e-05
K06207	GTP-binding protein	0.000177222	0	0.00137383	0	0.00113431	0.000391204	0.000388322	0.00010724	0.00159578	0.000244207
K01768	adenylate cyclase	7.16765e-05	0.000355333	0.000928501	0.000508688	0.000444202	0.000161368	2.6735e-05	0.000127784	3.89551e-05	6.84017e-05
K01090	protein phosphatase	0	0	4.92432e-05	1.38098e-05	0	6.07967e-05	2.5028e-06	3.33927e-05	9.50425e-05	4.32247e-05
K11624	NarL family,response regulator YdfI	2.27427e-05	3.62005e-05	0	5.26903e-05	0	3.76919e-05	0	3.23608e-05	0	6.13811e-05
K07689	NarL family,invasion response regulator UvrY	5.55187e-06	0.000272958	0.000341599	9.24225e-05	6.84742e-05	0.000137553	4.03112e-06	3.90084e-05	5.21187e-05	4.78143e-05
K07684	NarL family,nitrate/nitrite response regulator NarL	4.69292e-05	3.35269e-06	0.000334323	0.000270431	3.56172e-05	8.84198e-05	0	0.00028398	0	0.000168739
K07665	OmpR family,copper resistance phosphate regulon response regulator	0	7.20733e-05	5.27363e-05	4.69261e-05	3.14682e-05	0.000149326	0	0	0.000154334	8.57382e-05
K07662	OmpR family,response regulator CpxR	0.000264403	0.00052057	0.000768013	0.000759664	0.000442097	0.00102609	0	0.000198475	0.000946227	0.000306883
K07661	OmpR family,response regulator RstA	7.58934e-05	0.0014081	0.000601244	0.00444206	0.000206737	0.000576176	0	0.000532418	0.000150663	0.000308781
K07660	OmpR family,response regulator PhoP	3.25316e-05	6.89468e-05	2.69699e-05	3.64537e-05	6.42757e-05	0	5.53312e-05	7.96911e-05	3.06715e-05	8.57241e-05
K02658	twitching motility two-component system response regulator PilH	0.00012536	0.00045122	0.000467285	0.000650501	0.000625685	0.000297832	0	0.000354822	0.000105228	0.000436553
K01356	repressor LexA	0	4.71364e-05	0.000216081	1.72258e-05	9.57363e-05	2.91779e-05	5.75744e-05	7.66694e-05	7.44543e-05	3.71416e-05
Response to environmental stress
KO_ID	KO_definition	SS1_FL_5m	SS1_FL_DCM	SS1_FL_200m	SS1_FL_750m	SS1_FL_3000m	SS1_PA_5m	SS1_PA_DCM	SS1_PA_200m	SS1_PA_750m	SS1_PA_3000m
K00537	arsenate reductase	8.19196e-05	5.58553e-06	7.95111e-06	7.03664e-05	1.47664e-05	0	0	0	0.000157891	5.17237e-05
K03499	trk system potassium uptake protein	3.1595e-05	4.97805e-05	8.42188e-05	0.000193414	6.67119e-05	0	0	2.6522e-05	0	2.40807e-05
K03599	stringent starvation protein A	0.000139308	0.000191351	0.000822967	0.000338193	0.000137743	0.00115583	0.000275548	0.000370688	0.00142438	0.000507153
K03704	cold shock protein (beta-ribbon, CspA family)	0.00421508	0.00310411	0.00691964	0.00284962	0.00881872	0.000497374	0.00429883	0.00507579	0.0136651	0.00428524
K03969	phage shock protein A	9.07912e-05	2.61251e-05	0.00033708	1.17167e-06	0.000286941	0.000181006	0.000129954	0.000223409	0.000624977	9.06445e-05
K03972	phage shock protein E	8.7072e-06	2.50871e-05	1.49439e-05	5.1533e-05	4.07515e-05	0	2.84344e-05	2.02498e-05	0	4.40355e-05
K04047	starvation-inducible DNA-binding protein	0.000215571	0.000748044	0.000629351	0.0012049	0.00168272	6.73508e-05	0.000154053	0.000165365	0	0.000378961
K06415	stage V sporulation protein R	0	5.28646e-05	5.9943e-05	9.42331e-05	0	4.68109e-05	0	5.02871e-05	0	1.19021e-05
K07156	copper resistance protein C	0.000111387	3.1017e-05	2.31824e-05	1.6631e-05	0.000132663	0	0	7.71266e-05	0	0.000233246
K14055	universal stress protein E	8.89597e-05	0.000540215	0.000271921	0.000569265	7.50039e-05	0.000109526	0	0.000228271	0	0.000207629
K14061	universal stress protein F	0	0	2.06314e-05	6.19181e-06	6.49126e-06	4.33903e-05	2.24354e-05	0.000112436	2.40492e-05	6.28593e-05
K19129	CRISPR-associated protein Csy3	0.000152722	0.000421357	0.000911919	0.000461733	0.000336585	7.39293e-05	5.76362e-05	9.25084e-05	0.000446745	7.29445e-05
K21906	glutamate-dependent acid resistance regulator	0	5.00327e-05	0.000175494	6.52492e-05	3.19987e-05	4.40984e-05	0	9.84064e-05	0.000347856	0.00012742
K21973	blue light- and temperature-responsive anti-repressor	6.11018e-05	0.000280182	0.000502099	3.54442e-05	0.00014624	0.000183655	2.80432e-05	5.79931e-05	3.17829e-05	9.9287e-05
Redox stress, defense mechanisms
KO_ID	KO_definition	SS1_FL_5m	SS1_FL_DCM	SS1_FL_200m	SS1_FL_750m	SS1_FL_3000m	SS1_PA_5m	SS1_PA_DCM	SS1_PA_200m	SS1_PA_750m	SS1_PA_3000m
K00383	glutathione reductase (NADPH)	2.9834e-05	0.000197551	0.000221312	8.61966e-05	0.000107012	0	3.17826e-05	1.317e-05	0	6.87058e-05
K00518	nickel superoxide dismutase	2.8265e-05	3.15661e-05	0	8.36121e-05	0.000297888	8.30293e-06	0	9.55089e-06	0	0
K00799	glutathione S-transferase	1.764e-05	8.0196e-05	0.000402334	2.44606e-05	0.000241941	0.000162309	0	4.81448e-05	6.34632e-05	9.85022e-05
K01920	glutathione synthase	0	0.000304504	0.000463044	0.000369436	0	7.75179e-05	0	0	0	0.00016905
K03387	alkyl hydroperoxide reductase subunit F	8.12469e-06	8.45752e-05	0.000308527	0.00019755	0.000240447	0.000175855	0	8.53336e-05	0	0
K06048	glutamate---cysteine ligase / carboxylate-amine ligase	0	3.77789e-05	1.98479e-05	5.16501e-05	1.41268e-05	5.05285e-06	9.00621e-06	2.30738e-05	1.61231e-05	3.26128e-05
K09022	2-iminobutanoate/2-iminopropanoate deaminase	0.000553837	7.7401e-05	0.000147765	0.000556317	0.000327051	0.000279152	0	0.000133516	0.000735538	0.000282891
K11065	thiol peroxidase, atypical 2-Cys peroxiredoxin	0.00104374	0.001297	0.00098448	0.00228223	0.00107503	0.000780297	0.000568551	0.000667689	0.000369275	0.000453877
K11209	GSH-dependent disulfide-bond oxidoreductase	0	4.70677e-05	0.000270126	6.37098e-05	2.35384e-05	8.13904e-05	0	3.95643e-05	0.000123222	3.44813e-05
K12262	superoxide oxidase	0.00121319	0.00589014	0.00104103	0.0103515	0.0018144	0.000757083	0.00102549	0.000971372	0.00302018	0.000661924
K19267	NAD(P)H dehydrogenase (quinone)	0	0	1.39431e-05	0	3.09609e-05	4.3025e-05	6.06209e-05	3.76807e-05	0.000128707	0.000216613
Cell morphogenesis
KO_ID	KO_definition	SS1_FL_5m	SS1_FL_DCM	SS1_FL_200m	SS1_FL_750m	SS1_FL_3000m	SS1_PA_5m	SS1_PA_DCM	SS1_PA_200m	SS1_PA_750m	SS1_PA_3000m
K21471	peptidoglycan DL-endopeptidase CwlO	0	2.79043e-05	9.86553e-05	4.16564e-05	0	6.29571e-05	0	3.56113e-05	4.79889e-05	2.42645e-05
K03570	rod shape-determining protein MreC	5.45703e-05	0.00012349	0.000342248	0.000139452	6.51649e-05	0.000191307	0.000209696	0.000256162	4.93994e-05	0.000145862
K03569	rod shape-determining protein MreB and related proteins	0.000156622	0.000794587	0.00113131	0.000541035	0.000242847	0.000747503	7.15903e-05	0.000188139	0.000480334	0.000305293
K20444	O-antigen biosynthesis protein	0	3.43957e-06	7.34085e-07	0	0.000206563	4.69897e-06	0	6.28466e-05	4.4463e-06	0
K09808	lipoprotein-releasing system permease protein	4.22224e-06	8.0379e-05	2.8327e-05	4.97734e-05	0	2.23455e-05	1.43667e-05	2.39177e-05	9.44792e-05	5.83509e-05
K08305	membrane-bound lytic murein transglycosylase B	0.0002226	0	0.00117782	0.000489746	0.000517382	0.000937415	0.000226675	0.000439166	0.00050551	0.000517492
K07337	penicillin-binding protein activator	9.74813e-06	1.32483e-05	6.90504e-06	1.87985e-05	2.99525e-05	3.57947e-05	0	2.35475e-05	0.000198876	1.49427e-05
K07258	penicillin-binding protein 5/6	2.74744e-06	2.72472e-06	3.52898e-06	5.46573e-06	0	0	0	2.82297e-05	0	2.81839e-05
K04754	phospholipid-binding lipoprotein MlaA	1.07014e-05	0.00012783	4.31736e-05	0.000545156	1.86537e-05	4.77149e-05	1.1434e-05	0.000115611	8.79973e-05	7.00443e-05
K04744	LPS-assembly protein	0	2.46213e-05	4.77997e-05	1.10125e-05	2.78107e-05	4.65859e-05	0	3.5791e-05	9.17896e-05	7.08974e-05
K03640	peptidoglycan-associated lipoprotein	0.00294694	0.00146175	0.0108083	0.00193339	0.00790066	0.0107109	0.00469255	0.00208215	0.0110362	0.00151319
K03274	ADP-L-glycero-D-manno-heptose 6-epimerase	7.80543e-05	0.000532465	0.000803519	0.000781927	0.000302436	0	0	0	0	0.000257421
K02841	heptosyltransferase I	7.94389e-06	8.30676e-05	0.00012428	4.7122e-05	0	1.87331e-05	4.28069e-05	6.82278e-05	6.28353e-05	9.49299e-05
K02535	UDP-3-O-[3-hydroxymyristoyl] N-acetylglucosamine deacetylase	2.0153e-05	8.04652e-05	0.000114051	0.000198938	0.000103242	0	0	8.8822e-05	3.44273e-05	6.77051e-05
K01627	2-dehydro-3-deoxyphosphooctonate aldolase	0.000214541	0.000285082	0.000340556	0.000295382	0.000279643	0.000327341	8.76968e-05	0.000233251	0.000343272	0.000489057
K01448	N-acetylmuramoyl-L-alanine amidase	9.34003e-06	6.41649e-05	0.000261696	6.78658e-05	3.402e-05	4.76095e-05	0	4.43029e-05	0	3.3863e-05
K00979	3-deoxy-manno-octulosonate cytidylyltransferase	8.55496e-06	1.37274e-05	0.000150394	1.85595e-05	2.65955e-05	1.11114e-05	0	0	0	3.2919e-05
K00748	lipid-A-disaccharide synthase	2.1995e-05	7.74376e-05	3.8334e-05	7.32958e-05	2.01523e-05	7.76227e-06	2.69722e-05	7.51045e-05	6.33657e-05	8.28141e-05
K00721	dolichol-phosphate mannosyltransferase	6.2266e-05	0.000498342	0.00040588	0.000739771	0.000154704	0.000173269	7.13215e-05	0.000455798	2.27529e-05	0.000545728
K00677	UDP-N-acetylglucosamine acyltransferase	1.86583e-05	0	0.000272814	5.73318e-05	0.000118758	0.000115914	6.54177e-05	3.28745e-05	0	4.81033e-05
K00067	dTDP-4-dehydrorhamnose reductase	0	2.76383e-05	0.000114127	0.000112742	1.77542e-05	0.000184676	0	7.26659e-05	3.95829e-05	9.39974e-05
K01921	D-alanine-D-alanine ligase	2.42187e-05	0.000214644	0.000320048	0.000106609	0.000204791	0.000119389	2.42657e-05	6.26028e-05	0	0.000105842
Secretion and efflux system
KO_ID	KO_definition	SS1_FL_5m	SS1_FL_DCM	SS1_FL_200m	SS1_FL_750m	SS1_FL_3000m	SS1_PA_5m	SS1_PA_DCM	SS1_PA_200m	SS1_PA_750m	SS1_PA_3000m
K01990	ABC-2 type transport system ATP-binding protein	7.35414e-06	9.48918e-05	0.000349765	0.000113674	0.000173169	7.48822e-05	7.39964e-06	9.13851e-05	4.71026e-05	0.000108077
K01993	HlyD family secretion protein,ABC-2.TX	0.000183355	0.000254981	0.000101416	7.61082e-05	0.000198672	0.00022346	0.000295721	0.000177286	0.000375638	0.000560929
K02005	HlyD family secretion protein,ABC.CD.TX	2.3676e-05	1.38582e-05	0	0	1.46591e-05	2.22322e-05	0	3.22219e-06	0.000128507	5.93783e-06
K02453	general secretion pathway protein D	8.09471e-05	0.000244592	0.000465713	0.000255324	0.000207644	0.000278029	1.52828e-05	0.000132178	0.000354765	0.000360414
K02454	general secretion pathway protein E	6.00685e-06	0.000190286	0.000145076	0.000298803	2.82205e-05	0.000177464	5.52587e-05	0.000223271	0.000129459	0.000284581
K02455	general secretion pathway protein F	4.45433e-06	2.35471e-05	0	4.96694e-06	1.27683e-05	0	2.65044e-05	1.15197e-05	4.52465e-05	9.63756e-06
K02456	general secretion pathway protein G	0.000275768	0.000349627	0.00174717	0.000395515	0.000705332	0.00128188	0.000285962	0.00121111	0.000341503	0.000618118
K02461	general secretion pathway protein L	4.55864e-05	0.000222689	0.00031365	0.000313971	7.92368e-05	0.000258357	0	0.000278197	6.91094e-05	0.000384923
K02463	general secretion pathway protein N	0	0.000132945	6.27202e-05	0.000213251	0	7.29094e-05	0	7.32039e-05	2.93234e-05	4.5746e-05
K03074	preprotein translocase subunit SecF	7.3106e-06	2.36625e-05	6.2185e-05	2.69807e-05	1.02292e-05	3.17003e-05	0	0	0	8.88183e-05
K03076	preprotein translocase subunit SecY	6.0675e-05	4.64695e-05	0.000165725	0.000110161	0.000111333	7.15496e-05	7.49077e-05	0.000134434	0.0011833	0.000359656
K03210	preprotein translocase subunit YajC	0.000930156	0.00144939	0.000921293	0.00263546	0.00133151	0.0011919	0.000899368	0.00195224	0.00157615	0.00446692
K03585	membrane fusion protein,multidrug efflux system,acrA	1.0952e-05	0.000129652	0.000447495	0.00026849	9.40447e-05	0.000187742	0	7.45879e-05	1.13808e-05	7.01483e-05
K07798	membrane fusion protein,Cu(I)/Ag(I) efflux system	0.000113884	0.000205671	0.000370526	8.87152e-05	0.000136288	0.00107028	0.00118262	0.00156277	0.00105752	0.00138973
K11900	type VI secretion system protein ImpC	0.00031652	0.00104846	0.0023754	0.00227019	0.000564377	0.00137304	0.00144449	0.00230181	0.00123401	0.00257478
K11906	type VI secretion system protein VasD	5.74008e-05	0.000300343	0	0.000560414	0	1.00063e-05	0	6.04581e-06	0	4.14998e-06
K11907	type VI secretion system protein VasG	2.02803e-06	0.000755239	0.000623225	0.000291251	0.000347165	0.000177765	0.000222055	0.00111146	0.000182563	0.000810463
K11913	type VI secretion system protein,fha1	0	3.99703e-05	0.000225567	4.49484e-05	2.71748e-05	5.78955e-05	0	3.08802e-05	0	2.38583e-05
K12340	outer membrane protein	0.000351745	2.0424e-05	8.1118e-05	0.000257624	0.000542419	0.000138379	0.000139681	0.000341431	0.000716243	0.00064681
K13888	membrane fusion protein,macrolide-specific efflux system	9.21462e-06	7.87144e-06	1.85776e-05	1.04501e-05	6.1098e-05	8.19015e-05	0	0	0.000240475	0
K15725	outer membrane protein,cobalt-zinc-cadmium efflux system	0.00133841	0.000271213	0.000494844	0.00259299	0.000598215	0.00171559	8.93655e-05	9.80372e-05	0.0011273	0.00124359
K15727	membrane fusion protein,cobalt-zinc-cadmium efflux system	0.000271597	3.40402e-05	0.000304499	7.26163e-05	0.000303884	0.000349705	0.000167171	6.62176e-05	0.000724263	0.000170961
K16264	cobalt-zinc-cadmium efflux system protein	0	0.000190871	0.000243648	0.000314482	7.79928e-05	0.000101157	0	0.000118394	0	0.000130991
K18300	outer membrane protein,multidrug efflux system	9.64997e-06	9.94133e-06	1.31191e-05	0	0	2.97959e-05	0	2.97893e-05	0.000163336	5.71502e-05
K18302	membrane fusion protein,multidrug efflux system,mexJ	7.22237e-05	0.000249298	0.000566041	9.09072e-05	6.07166e-05	0.000206795	0.000205451	0.00024039	0.000339928	0.000389925
